# Supplementary material for: Altered Expression of Candidate Genes in Mayer–Rokitansky–Küster–Hauser Syndrome May Influence Vaginal Keratinocytes Biology: A Focus on Protein Kinase X
Source: Biology (Basel). 2021 May 21;10(6):450. doi: 10.3390/biology10060450 (PMC8223793; doi:10.3390/biology10060450)
Supplement: Supplementary file 1 [file biology-10-00450-s001.zip]

Archive with 1 entries (1 files):
- biology-1229186-supplementary.pdf
